# Supplementary material for: Functional, not Taxonomic, Composition of Soil Fungi Reestablishes to Pre-mining Initial State After 52 Years of Recultivation
Source: Microb Ecol. 2022 Jul 12;86(1):213–23. doi: 10.1007/s00248-022-02058-w (PMC10293406; doi:10.1007/s00248-022-02058-w)
Supplement: Supplementary file 1 — Supplementary file1 (ODT 85.2 KB) [file 248_2022_2058_MOESM1_ESM.odt]

Supplementary Material for «Functional, not taxonomic, composition of soil fungi reestablishes to pre-mining initial state after 52 years of recultivation»

Julien Roy 1,2,∗ , Rüdiger Reichel 3 , Nicolas Brüggemann 3 , and Matthias C Rillig 1,2
1 Institut für Biologie, Ökologie der Pflanzen, Freie Universität Berlin, 14195 Berlin, Germany,
2 Berlin-Brandenburg Institute of Advanced Biodiversity Research, 14195 Berlin, Germany
3 Forschungszentrum Jülich GmbH, Institute of Bio- and Geosciences, Agrosphere (IBG-3), 52425 Jülich, Germany

* Author for correspondance : royjulien@zedat.fu-berlin.de


Figure S1. Similar patterns in the change in the taxonomic community composition of soil fungi across the recultivation chronosequence restricting the analysis to ESVs with guild annotation in Funguild. The figure depicts the NMDS ordination of ESV community composition of soil fungi across the reclamation chronosequence, to be compared to Figure 3, panel a. Significant correlations between NMDS scores and soil parameters (p <0.001) are displayed.

Table S1. Correlation between soil physicochemical variables and community scores in the NMDS ordination of OTU and guild community composition. Signif. codes:  0 ‘***’ 0.001 ‘**’ 0.01 ‘*’ 0.05 ‘.’ 0.1 ‘ ’ 1.


NMDS1
NMDS2 
r2
Pr(>r)
OTU composition
gravimetricH2O
-0.39615 
-0.91819
0.1153
0.001 ***

pH_CaCl2  	
0.44809
0.89399
0.2980
0.001 ***

NH4.N
0.13262
0.99117
0.0230
0.260

NO3.N
-0.40257  
0.91539
0.0992
0.003  **

P_CAL
-0.66146 
-0.74998 
0.4120
0.001 ***

K_CAL 
-0.84547 
-0.53402
0.2946
0.001 ***

Mg_CaCl2
0.03059
-0.99953
0.1253
0.001 ***

SO4_S
-0.20830
0.97807
0.1181
0.001 ***

CO2.C
-0.74345
-0.66879
0.2603
0.001 ***

N2O.N
-0.27158
-0.96241
0.1131
0.002 **

NP
0.03944  
0.99922
0.1415
0.001 ***
Guild composition
gravimetricH2O
0.95845
-0.28527
0.0578
0.042 *

pH_CaCl2
-0.89822
-0.43954
0.1808
0.001 ***

NH4.N
-0.76238
-0.64712
0.0138
0.473

NO3.N
0.74059 
-0.67196
0.0153
0.433

P_CAL 
0.99992
0.01239
0.3136
0.001 ***

K_CAL
0.94817
-0.31777
0.2227
0.001 ***

Mg_CaCl2
0.46482  
0.88540
0.0250
0.232

SO4_S
0.53330 
-0.84593
0.0100
0.592

CO2.C 
0.95023 
-0.31154
0.2490
0.001 ***

N2O.N
0.99911  
0.04214
0.0533
 0.053 .

NP
-0.84697 
-0.53164
0.0174
0.374

Table S2. Unique part of variance in community composition explained by each soil physicochemical variable. Signif. codes:  0 ‘***’ 0.001 ‘**’ 0.01 ‘*’ 0.05 ‘.’ 0.1 ‘ ’ 1.


Df 
SumOfSqs
R2
F
Pr(>F)
OTU composition
gravimetricH2O
1
0.2656
0.00914
1.1964
0.203

pH_CaCl2  	
1 
0.8282
0.02849
3.7305
0.001 ***

NH4.N
1  
0.4193
0.01442
1.8886
0.011 *

NO3.N
1  
0.3389
0.01166
1.5265
0.071 .

P_CAL
1
0.5052
0.01738
2.2757 
0.006 **

K_CAL 
1
0.5084
0.01749 
2.2900
0.004 **

Mg_CaCl2
1 
0.6459
0.02222
2.9096
0.001 ***

SO4_S
1
0.3801
0.01307
1.7122
0.040 *

NP
1
0.3817
0.01313
1.7195
0.034 *

Residuals
101 
22.4219
0.77126


Total
110
29.0717
1.00000


Guild composition
gravimetricH2O
1
0.01338
0.00481 
0.6664 
0.591

pH_CaCl2
1 
0.11947 
0.04292
5.9515 
0.001 ***

NH4.N
1  
0.06426 
0.02309 
3.2011
0.025 *

NO3.N
1  
0.02812
0.01010 
1.4008
0.209

P_CAL 
1
0.07269
0.02611
3.6209
0.018 *

K_CAL
1
0.02117
0.00760
1.0544 
0.345

Mg_CaCl2
1 
0.08257
0.02966
4.1129
0.007 **

SO4_S
1
0.03576
0.01285
1.7811
0.119

NP
1
0.01221
0.00439
0.6084 
0.662

Residuals
99  
1.98737
0.71397


Total
108  
2.78357
1.00000
